# Supplementary material for: Yerba Mate (Ilex paraguariensis) and Rheumatoid Arthritis: A Systematic Review of Mechanistic and Clinical Evidence
Source: Nutrients. 2025 Dec 10;17(24):3853. doi: 10.3390/nu17243853 (PMC12735931; doi:10.3390/nu17243853)
Supplement: Supplementary file 1 [file nutrients-17-03853-s001.zip]

Archive with 1 entries (1 files):
- nutrients-4012191-supplementary.pdf
